# Supplementary material for: Investigation of Lithium Ion Diffusion of Graphite Anode by the Galvanostatic Intermittent Titration Technique
Source: Materials (Basel). 2021 Aug 19;14(16):4683. doi: 10.3390/ma14164683 (PMC8397968; doi:10.3390/ma14164683)
Supplement: Supplementary file 1 [file materials-14-04683-s001.zip]

Archive with 1 entries (1 files):
- materials-1296012-SM.pdf
